# Supplementary material for: Degradation of complex arabinoxylans by human colonic Bacteroidetes
Source: Nat Commun. 2021 Jan 19;12:459. doi: 10.1038/s41467-020-20737-5 (PMC7815789; doi:10.1038/s41467-020-20737-5)
Supplement: Supplementary file 4 — Supplementary Data 1 [file 41467_2020_20737_MOESM4_ESM.xlsx]

## Sheet: Supplementary Data 1a
Locus tag	Fold-change	Product
BACINT_01657	228.72	hypothetical protein
BACINT_01039	118.49	esterase
BACINT_01035	111.94	family 43 glycosylhydrolase
BACINT_01041	98.99	family 43 glycosylhydrolase
BACINT_01037	98.5	RagB/SusD family
BACINT_01040	92.66	alpha/beta hydrolase
BACINT_01034	89.99	hypothetical protein
BACINT_01038	85.06	hypothetical protein
BACINT_01033	72.16	hypothetical protein
BACINT_01042	70.98	glycosyl hydrolase family 3
BACINT_01036	68.27	TonB-dependent receptor
BACINT_01043	66.71	family 43 glycosylhydrolase
BACINT_01856	39.91	RNA-binding protein
BACINT_00014	31.9	RNA-binding protein
BACINT_04204	31.74	Gfo/Idh/MocA family oxidoreductase
BACINT_03234	26.34	hypothetical protein
BACINT_04603	21.06	hypothetical protein
BACINT_04205	20.62	alpha-glucuronidase
BACINT_04562	20.6	hypothetical protein
BACINT_04203	20.12	glycoside hydrolase family 43 protein
BACINT_02097	18.62	hypothetical protein
BACINT_01094	16.79	esterase
BACINT_04202	15.28	family 43 glycosylhydrolase
BACINT_00039	15.11	DUF4488 domain-containing protein
BACINT_01596	14.03	rpsO
BACINT_01617	13.82	HU family DNA-binding protein
BACINT_03683	13.76	PorT family protein
BACINT_00431	13.14	hypothetical protein
BACINT_02960	12.93	RagB/SusD family
BACINT_04201	12.86	MFS transporter
BACINT_01386	12.73	acyl carrier protein
BACINT_03685	12.63	hypothetical protein
BACINT_02771	12.58	hypothetical protein
BACINT_00927	12.56	glycoside hydrolase
BACINT_00772	11.98	hypothetical protein
BACINT_01986	11.77	hypothetical protein
BACINT_00890	11.66	30S ribosomal protein S20
BACINT_00583	11.45	rplS
BACINT_02776	11.18	hypothetical protein
BACINT_00310	11.18	hypothetical protein
BACINT_01814	10.67	hypothetical protein
BACINT_03376	10.59	ald
BACINT_02386	10.57	hypothetical protein
BACINT_01385	10.38	fabF
BACINT_00302	10.37	PorT family protein
BACINT_02461	10.23	winged helix-turn-helix domain-containing protein
BACINT_04665	10.16	hypothetical protein
BACINT_02432	10.01	hypothetical protein
BACINT_03684	9.89	sigma-70 family RNA polymerase sigma factor
BACINT_03817	9.89	hypothetical protein
Orange highlights the esterase genes-enriched (EGE) PUL

## Sheet: Supplementary Data 1b
Locus tag	Fold-change	Product
BACCELL_03406	232.96	TonB-dependent receptor
BACCELL_02430	146.02	TonB-dependent receptor
BACCELL_01332	129.6	SusC/RagA family
BACCELL_03411	124.31	hypothetical protein
BACCELL_03530	119.26	DUF5034 domain-containing protein
BACCELL_03407	119.1	RagB/SusD family
BACCELL_02062	107.4	esterase
BACCELL_03531	98.34	hypothetical protein
BACCELL_03409	91.95	RagB/SusD family
BACCELL_01031	86.2	serpin family protein
BACCELL_03410	85.86	DUF1735 domain-containing protein
BACCELL_03408	80.05	SusC/RagA family
BACCELL_02143	79.81	family 43 glycosylhydrolase
BACCELL_02261	79.03	glycoside hydrolase
BACCELL_02152	77.57	family 43 glycosylhydrolase
BACCELL_02431	74.62	RagB/SusD family
BACCELL_02432	74.15	DUF3823 domain-containing protein
BACCELL_01333	73.22	SusD/RagB family
BACCELL_03438	71.43	DUF5597 domain-containg protein
BACCELL_02144	71.38	esterase
BACCELL_02153	71.3	hypothetical protein
BACCELL_02141	71.09	family 43 glycosylhydrolase
BACCELL_03437	70.75	glycosyl hydrolase family 2
BACCELL_02149	70.53	SusC/RagA family
BACCELL_03663	70.53	hypothetical protein
BACCELL_01212	69.82	hypothetical protein
BACCELL_02154	69.43	esterase
BACCELL_02147	69.02	glycoside hydrolase family 9 protein
BACCELL_02145	68.77	hypothetical protein
BACCELL_02061	67.75	hypothetical protein
BACCELL_02142	67.21	family 3 glycosylhydrolase
BACCELL_05446	66.39	TonB-dependent receptor
BACCELL_02148	64.8	RagB/SusD family
BACCELL_05210	60.64	hypothetical protein
BACCELL_05444	59.45	SusE domain-containing protein
BACCELL_01116	55.21	endo-1,4-beta-xylanase
BACCELL_05443	54.82	DUF5115 domain-containing protein
BACCELL_01655	54.45	TonB-dependent receptor
BACCELL_03436	53.73	MFS transporter
BACCELL_03441	49.9	hypothetical protein
BACCELL_03671	46.54	DUF5119 domain-containing protein
BACCELL_01761	46.35	O-antigen ligase family protein
BACCELL_03412	45.27	endo-1,4-beta-xylanase
BACCELL_05263	45.15	RagB/SusD family
BACCELL_03426	42.27	hypothetical protein
BACCELL_05333	41.78	protein
BACCELL_03413	41.42	hypothetical protein
BACCELL_05208	39.95	MFS transporter
BACCELL_03480	39.71	TonB-dependent receptor
BACCELL_04823	39.32	RagB/SusD family
Orange highlights the esterase genes-enriched (EGE) PUL

## Sheet: Supplementary Data 1c
Locus tag	Fold-change	Product
HMPREF9447_02595	77.44	RagB/SusD family
HMPREF9447_02596	71.39	DUF1735 domain-containing protein
HMPREF9447_02528	59.82	family 43 glycosylhydrolase
HMPREF9447_02593	50.91	glycoside hydrolase family 2 protein
HMPREF9447_02594	48.67	TonB-dependent receptor
HMPREF9447_02527	45.39	hypothetical protein
HMPREF9447_02529	44.93	hypothetical protein
HMPREF9447_02818	44.71	DUF4488 domain-containing protein
HMPREF9447_02530	38.24	family 43 glycosylhydrolase
HMPREF9447_02531	38.15	hypothetical protein
HMPREF9447_01474	35.25	TonB-dependent receptor
HMPREF9447_03068	32.87	elongation factor G
HMPREF9447_05303	32.63	TonB-dependent receptor
HMPREF9447_04842	32.09	hypothetical protein
HMPREF9447_02526	30.9	family 43 glycosylhydrolase
HMPREF9447_02534	30.59	TonB-dependent receptor
HMPREF9447_04880	29.42	hypothetical protein
HMPREF9447_01633	28.79	AAA family ATPase
HMPREF9447_04828	28.67	hypothetical protein
HMPREF9447_02325	28.44	DUF3244 domain-containing protein
HMPREF9447_02597	28.4	DUF1080 domain-containing protein
HMPREF9447_00592	27.49	hypothetical protein
HMPREF9447_03111	25.69	FecR family protein
HMPREF9447_02532	23.8	hypothetical protein
HMPREF9447_02492	23.68	hypothetical protein
HMPREF9447_01458	23.65	MFS transporter
HMPREF9447_01734	22.96	hypothetical protein
HMPREF9447_02533	22.91	RagB/SusD family
HMPREF9447_04843	22.14	hypothetical protein
HMPREF9447_04836	20.24	hypothetical protein
HMPREF9447_01462	19.58	alpha-glucuronidase
HMPREF9447_02224	19.44	RagB/SusD family
HMPREF9447_01453	18.92	RagB/SusD family
HMPREF9447_01452	18.27	TonB-dependent receptor
HMPREF9447_00748	18.21	hypothetical protein
HMPREF9447_02660	17.32	hypothetical protein
HMPREF9447_01456	16.71	DUF5597 domain-containg protein
HMPREF9447_04831	16.36	hypothetical protein
HMPREF9447_04890	16.08	hypothetical protein
HMPREF9447_04699	16.06	hypothetical protein
HMPREF9447_05150	16	FecR family protein
HMPREF9447_01455	15.63	hypothetical protein
HMPREF9447_02223	15.57	TonB-dependent receptor
HMPREF9447_00921	15.09	hypothetical protein
HMPREF9447_02490	15.08	DUF3244 domain-containing protein
HMPREF9447_00593	14.75	hypothetical protein
HMPREF9447_04835	14.42	hypothetical protein
HMPREF9447_01829	14.34	glycosyl hydrolase 43 family protein
HMPREF9447_01933	14.32	glycoside hydrolase family 95 protein
HMPREF9447_01461	14.2	Gfo/Idh/MocA family oxidoreductase
HMPREF9447_01730	13.7	hypothetical protein
Orange highlights the esterase genes-enriched (EGE) PUL
