# Supplementary material for: Degradation of complex arabinoxylans by human colonic Bacteroidetes
Source: Nat Commun. 2021 Jan 19;12:459. doi: 10.1038/s41467-020-20737-5 (PMC7815789; doi:10.1038/s41467-020-20737-5)
Supplement: Supplementary file 5 — Supplementary Data 2 [file 41467_2020_20737_MOESM5_ESM.xlsx]

## Sheet: Sheet1
Locus Tag	Predicted Function	Fold-Change sWAX1	Fold-Change InWAX2
BACINT_01033	CE1	2.11	72.16
BACINT_01034	Hypothetical	2.18	89.99
BACINT_01035	GH43|CBM13	2.85	111.94
BACINT_01036	SusC	1.46	68.27
BACINT_01037	SusD	1.8	98.5
BACINT_01038	CE6|CE1	1.31	85.06
BACINT_01039	CE1	1.01	118.49
BACINT_01040	Hypothetical	-1.06	92.66
BACINT_01041	GH43	1.34	98.99
BACINT_01042	GH3	-1.1	70.98
BACINT_01043	GH43|CBM6	-1.52	66.71
BACINT_01044	HTCS	-1.05	2.53
BACINT_04193	HTCS	-1.34	2.16
BACINT_04194	SusC	31.81	4.98
BACINT_04195	SusD	36.23	6.18
BACINT_04196	Hypothetical	41.78	3.95
BACINT_04197	GH10	38.7	6.32
BACINT_04199	GH35	86.69	9.53
BACINT_04200	Esterase	83.91	9.71
BACINT_04201	Transporter	95.71	12.87
BACINT_04202	GH10|GH43	89.03	15.29
BACINT_04203	GH43	70.37	20.12
BACINT_04204	GH35	64.42	31.74
BACINT_04205	GH67	61.39	20.63
BACINT_04208	HTCS	-1.42	2.27
BACINT_04210	Hypothetical	16.89	0.9
BACINT_04211	CE6|GH95	14.13	0.8
BACINT_04212	Esterase	16.9	0.37
BACINT_04213	GH5	65.77	1.11
BACINT_04214	Hypothetical	58.13	0.99
BACINT_04215	GH10	166.82	3.3
BACINT_04216	Hypothetical	162.71	3.02
BACINT_04217	SusD	95.3	6.85
BACINT_04218	SusC	209.92	3.99
BACINT_04219	SusD	137.96	6.94
BACINT_04220	SusC	178.17	6.82
BACINT_04222	GH2	7.76	0.82
BACINT_04223	GH115	10.54	1.39
1 Zhang et al. (2014). Xylan utilization in human gut commensal bacteria is orchestrated by unique modular organization of polysaccharide-degrading enzymes. Proc. Natl. Acad. Sci. U. S. A., 111(35): E3708-3717. 2 This work Orange delimits the esterase genes-enriched (EGE) PUL, blue and yellow delimits previously characterized arabinoxylan targeting PULs.
