# Supplementary material for: Degradation of complex arabinoxylans by human colonic Bacteroidetes
Source: Nat Commun. 2021 Jan 19;12:459. doi: 10.1038/s41467-020-20737-5 (PMC7815789; doi:10.1038/s41467-020-20737-5)
Supplement: Supplementary file 7 — Source Data [file 41467_2020_20737_MOESM7_ESM.xlsx]

## Sheet: Figure 1b
Fold-Change vs xylose:arabinose	Bacteroides intestinalis
	SusC
sWAX	3.22657	1.19748	4.02782
FAOX	35.7532	27.8576	71.5064
DWB	74.543	84.4485	71.0124
InWAX	101.829	67.6492	75.0614

## Sheet: Figure 1c
Fold-Change vs xylose:arabinose	Bacteroides cellulosilyticus
	SusC
sWAX	1.94531	1.14076	5.93809
FAOX	58.4852	19.5622	62.6829
DWB	87.4266	105.42	85.6274
InWAX	77.7085	132.514	117.784

## Sheet: Figure 1d
Fold-Change vs xylose:arabinose	Bacteroides oleiciplenus
	SusC
sWAX	7.3615	1.76541	0.864537
FAOX	17.0299	45.2548	17.2676
DWB	59.3016	79.3413	37.5307
InWAX	72.0037	39.6707	82.7106

## Sheet: Figure 1e
Fold-Change vs xylose:arabinose	Bacteroides intestinalis
	SusD
sWAX	3.11666	4.16986	8.39773
FAOX	28.84	64.5326	46.5271
DWB	106.891	101.125	90.5097
InWAX	90.5097	76.6386	66.257

## Sheet: Figure 1f
Fold-Change vs xylose:arabinose	Bacteroides cellulosilyticus
	SusD
sWAX	1.94531	4.40762	12.3805
FAOX	29.6508	83.2859	41.9326
DWB	70.0348	85.6274	78.249
InWAX	78.0812	93.0542	131.599

## Sheet: Figure 1g
Fold-Change vs xylose:arabinose	Bacteroides oleiciplenus
	SusD
sWAX	5.85634	1.53687	1.93187
FAOX	18.6357	39.1245	32.4467
DWB	67.1819	82.1393	36.2523
InWAX	77.1717	74.028	39.6707

## Sheet: Figure 3d
Ferulic acid (µM)	Bi1033-CE1			Bi1038-CE6/CE1			Bi1039-CE1			Bi1040-PE
FA	16.645	22.9636	13.4457	11.0135	6.62711	9.05271	2.73313	3.51997	1.6765	234.487	208.547	272.334
FAX	0.98678	1.96095	0.276419	0.449511	0.204765	0.364785	0.143523	-0.0163602	0.000142807	215.922	193.124	196.647
FAXX	148.61	165.351	192.108	21.1416	19.8883	18.8078	3.93479	4.57842	6.10974	223.468	128.1	192.342
FA2	0.999885	0.742119	0.995657	0.886022	0.930029	1.41566	0.843959	0.8729	0.798411	197.148	199.407	192.185
FA3	0.284421	0.329046	0.310744	0.265336	0.304624	0.228628	0.259302	0.27306	0.283923	185.728	191.795	188.852
FG2	4.64803	4.49386	4.15538	0.138527	0.174379	0.0851031	-0.0579752	-0.016479	0.0669287	201.626	203.627	190.952
FAXG	2.83457	3.66533	3.46802	2.41501	2.77214	2.57578	1.79878	1.95124	1.77413	211.551	157.717	154.481

## Sheet: Figure 3e
Acetate (µM)	Bi1033-CE1			Bi1038-CE6/CE1			Bi1039-CE1			Bi1040-PE
Acetylated oatspelt xylan	199.833	283.097	183.181	932.556	799.334	649.459	349.709	283.097	316.403	133.222	249.792	233.139

## Sheet: Figure 3f
	Ferulic acid released - Concentration (µM)
	4.21531	5.00915	2.0304	1.6213	14.462	29.3565	3.14984	5.5366	17.7203	39.257	3.99076	4.70027	46.691	14.6367	14.7439	46.3122	16.4327	15.3849	48.3706	45.9485	55.9602
	4.64274	4.7322	1.92857	2.74232	13.3145	26.3018	2.45003	4.19371	17.7195	37.8376	4.09158	4.4633	57.0331	14.6017	11.2548	49.7637	17.0332	15.7006	48.6106	43.7786	52.8728
	4.10902	4.86488	1.95779	2.06219	13.6958	25.2745	6.67339	4.90617	15.8065	27.6142	3.36521	3.55084	62.4911	12.9513	16.5077	49.6975	17.5566	12.9998	41.0719	49.6843	50.0906
	Sugar reducing ends - Concentration (mM)
	2.48097	3.29971	0.427734	0.473645	4.62347	5.38355	0.593523	0.532309	4.45513	7.27865	0.754211	0.772065	6.07986	4.26639	4.76631	6.59764	4.63112	4.82752	7.4878	7.4878	8.24532
	2.84315	2.68501	0.491499	0.519556	4.69489	5.87326	0.670041	0.596074	3.73331	5.01371	0.925101	0.858786	7.01849	4.69234	4.56481	7.15622	4.84792	4.47044	7.87804	7.63828	8.27848
	3.33287	3.18493	0.524657	0.552714	4.52423	5.13869	0.588422	0.603726	7.27355	6.20739	0.784818	1.02458	6.6563	4.54185	4.85302	6.37828	4.9423	5.12849	7.64083	7.60512	7.59492
Bi1035-GH43	+	-	-	-	+	-	-	-	+	-	-	-	+	+	+	+	+	+	+	+	+
Bi1041-GH43	-	+	-	-	-	+	-	-	-	+	-	-	+	-	-	+	-	-	+	+	+
Bi1042-GH3	-	-	+	-	-	-	+	-	-	-	+	-	-	+	-	-	+	-	+	+	+
Bi1043-GH43	-	-	-	+	-	-	-	+	-	-	-	+	-	-	+	-	-	+	+	+	+
Bi1033-CE1	-	-	-	-	+	+	+	+	-	-	-	-	+	+	+	-	-	-	+	-	+
Bi1040-PE	-	-	-	-	-	-	-	-	+	+	+	+	-	-	-	+	+	+	-	+	+
Bi1039-CE1	-	-	-	-	-	-	-	-	-	-	-	-	-	-	-	-	-	-	-	-	+
Bi1038-C6/CE1	-	-	-	-	-	-	-	-	-	-	-	-	-	-	-	-	-	-	-	-	+

## Sheet: Figure 3g
	Ferulic acid released - Concentration (µM)
	8.32988	2.55708	1.11668	1.23026	44.0026	50.8387	9.05004	7.79672	44.4584	55.3915	11.5519	9.95785	48.2471	33.3201	42.3658	46.8353	32.5886	35.8544	53.3664	53.6601	60.3223
	4.00966	2.45932	1.41597	1.69697	44.8784	69.2165	7.2171	15.2232	33.9342	65.1948	10.8344	11.3604	54.7229	37.4839	39.3008	65.0088	35.2762	31.3774	50.8838	63.994	60.0163
	7.63146	3.12471	1.36258	1.16717	31.2005	54.9237	8.1288	7.59978	53.2008	58.2141	11.4514	10.2471	58.6068	40.9415	39.3464	57.3199	30.3803	33.9808	47.6996	57.9807	57.2548
	Sugar reducing ends - Concentration (mM)
	1.71834	2.57789	0.463443	0.402228	2.26162	2.99109	0.455791	0.624131	2.92222	3.93736	0.509354	0.575669	7.51585	4.12355	4.02408	6.82719	4.20262	4.3327	5.70748	7.63318	8.06678
	1.60611	2.58044	0.465993	0.522107	3.68485	2.90437	0.445589	0.647086	3.33032	3.43234	0.542511	0.565467	6.4344	4.29189	4.978	6.52622	5.05707	4.64388	6.90626	8.23002	7.62298
	1.09344	2.02951	0.460892	0.476196	2.96303	4.21282	0.741458	0.593523	3.88125	4.24598	0.573119	0.529758	6.8629	3.03445	4.9525	6.96747	4.83262	3.37878	6.99298	7.27609	7.60767
Bi1035-GH43	+	-	-	-	+	-	-	-	+	-	-	-	+	+	+	+	+	+	+	+	+
Bi1041-GH43	-	+	-	-	-	+	-	-	-	+	-	-	+	-	-	+	-	-	+	+	+
Bi1042-GH3	-	-	+	-	-	-	+	-	-	-	+	-	-	+	-	-	+	-	+	+	+
Bi1043-GH43	-	-	-	+	-	-	-	+	-	-	-	+	-	-	+	-	-	+	+	+	+
Bi1033-CE1	-	-	-	-	+	+	+	+	-	-	-	-	+	+	+	-	-	-	+	-	+
Bi1040-PE	-	-	-	-	-	-	-	-	+	+	+	+	-	-	-	+	+	+	-	+	+
Bi1039-CE1	-	-	-	-	-	-	-	-	-	-	-	-	-	-	-	-	-	-	-	-	+
Bi1038-C6/CE1	-	-	-	-	-	-	-	-	-	-	-	-	-	-	-	-	-	-	-	-	+

[truncated: 25 more sheets: Figure 9, Figure S2, Figure S3, Figure S5, Figure S6a, Figure S7a, Figure S7b, Figure S7c, Figure S7d, Figure S7e, Figure S7f, Figure S7g, Figure S7h, Figure S9, Figure S10, Fgure S11a, Figure S11b, Figure S14d, Figure S14e, Figure S14f …]
